# Supplementary material for: Lessons Learned from Active Clinical and Laboratory Surveillance during the Sheep Pox Virus Outbreak in Spain, 2022–2023
Source: Viruses. 2024 Jun 27;16(7):1034. doi: 10.3390/v16071034 (PMC11281627; doi:10.3390/v16071034)
Supplement: Supplementary file 1 [file viruses-16-01034-s001.zip]

Archive with 1 entries (1 files):
- viruses-3046986-supplementary.xlsm
