# Supplementary material for: Lessons Learned from Active Clinical and Laboratory Surveillance during the Sheep Pox Virus Outbreak in Spain, 2022–2023
Source: Viruses. 2024 Jun 27;16(7):1034. doi: 10.3390/v16071034 (PMC11281627; doi:10.3390/v16071034)
Supplement: Supplementary file 1 [file viruses-16-01034-s001.zip › viruses-3046986-supplementary.xlsm]

## Sheet: Table S1
	Table S1. Individual results from index case (outbreak farm 2022/1)
		Result (%S/P)	Result (Ct value)
	Sheep	Serum	EDTA blood	Homogenized scab	Scab collection medium
	1	Negative (8)	Inconclusive (35.7)	n.c.	Positive (26.7)
	2	Positive (78)	Negative	n.c.	n.c.
	3	Negative (12)	Negative	Positive (15.3)	Positive (19.8)
	4	Positive (66)	Negative	Positive (16.3)	Positive (16.8)
	5	Negative (5)	Negative	n.c.	n.c.
	6	Negative (9)	Negative	Positive (15.7)	Positive (17.2)
	7	Negative (5)	Positive (33.8)	n.c.	Positive (26.0)
	8	Positive (104)	Positive (34.8)	Positive (16.9)	Positive (20.2)
	9	Positive (51)	Positive (34.7)	Positive (14.6)	n.c.
	10	Negative (16)	Negative	n.c.	n.c.
	11	Negative (8)	Negative	n.c.	n.c.
	12	Negative (28)	Inconclusive (36.3)	Positive (22.3)	Positive (25.5)
	13	Negative (12)	Negative	Positive (14.5)	Positive (18.8)
	14	Positive (76)	Negative	Positive (26.7)	Positive (25.4)
	15	Negative (28)	Positive (34.1)	n.c.	n.c.
	16	Negative (25)	Negative	Positive (24.6)	Positive (27.1)
	17	Positive (137)	Positive (33.3)	Positive (14.3)	Positive (17.7)
	18	Negative (29)	Negative	Positive (12.5)	Positive (13.8)
	19	Negative (17)	Inconclusive (35.6)	n.c.	n.c.
	20	Positive (83)	Positive (34.8)	n.c.	n.c.
	21	Positive (67)	Negative	Positive (15.6)	Positive (19.6)
	22	Negative (9)	Negative	Positive (16.3)	Positive (19.8)
	23	Negative (28)	Negative	Positive (16.2)	Positive (19.9)
	24	Positive (37)	Positive (34.3)	Positive (23.8)	Positive (26.5)
	25	Negative (5)	Inconclusive (38.9)	n.c.	n.c.
	26	Negative (13)	Inconclusive (36.2)	n.c.	n.c.
	27	Negative (9)	Inconclusive (36.1)	n.c.	n.c.
	28	Positive (77)	Inconclusive (35.6)	n.c.	n.c.
	29	Negative (25)	Positive (32.2)	Positive (16.4)	Positive (17.3)
	30	Positive (67)	Negative	n.c.	n.c.
	31	Negative (24)	Negative	Positive (22.4)	Positive (22.0)
	32	Negative (28)	Negative	Positive (14.8	Positive (14.8)
	33	Positive (270)	Inconclusive (36.8)	n.c.	n.c.
	34	Negative (13)	Negative	Positive (14.6)	Positive (17.2)
	35	Negative (11)	Positive (23.9)	n.c.	n.c.
	36	Negative (5)	Negative	Positive (25.6)	Positive (25.0)
	37	Negative (22)	Positive (33.8)	Positive (18.6)	Positive (18.9)
	38	Positive (80)	Inconclusive (35.7)	n.c.	n.c.
	39	Positive (70)	Inconclusive (35.1)	Positive (23.7)	Positive (22.3)
	40	Negative (13)	Negative	n.c.	n.c.
	41	Positive (53)	Inconclusive (35.6)	n.c.	n.c.
	42	Negative (9)	Negative	n.c.	n.c.
	43	Positive (36)	Negative	n.c.	n.c.
	44	Negative (20)	Negative	n.c.	n.c.
	45	Positive (36)	Positive (33.8)	n.c.	n.c.
	46	Positive (46)	Positive (32.6)	n.c.	n.c.
	47	Negative (30)	Negative	n.c.	n.c.
	48	Negative (20)	Negative	n.c.	n.c.
	49	Negative (25)	Negative	Positive (22.6)	Positive (23.6)
	50	Negative (28)	Positive (34.4)	n.c.	n.c.
	51	Positive (36)	Negative	n.c.	n.c.
	52	Positive (31)	Negative	n.c.	n.c.
	53	Negative (5)	Inconclusive (36.8)	n.c.	n.c.
	54	Negative (3)	Negative	n.c.	n.c.
	55	Negative (7)	Negative	n.c.	n.c.
	56	Positive (52)	Inconclusive (35.5)	Positive (16.4)	Positive (21.0)
	57	Positive (42)	Inconclusive (36.0)	Positive (18.8)	Positive (20.7)
	58	Negative (13)	Negative	n.c.	n.c.
	59	Positive (45)	Negative	n.c.	n.c.
	60	Positive (58)	Negative	n.c.	n.c.
	nc: not collected

## Sheet: Table S2
	Table S2. Individual sheep re-sampled.
				Result (Ct value)				Result (%S/P)
		Interval to		Oral swab		EDTA blood		Serum
	Outbreak	re-sampling (days)	Sheep	First sampling	Second sampling	First sampling	Second sampling	First sampling	Second sampling
	2022/12	6	1	Positive (29.9)	Positive (27.5)	Positive (28.8)	Negative	Positive (33)	Negative (22)
			2	Inconclusive (36.0)	Positive (27.6)	Positive (31.8)	Positive (31.8)	Negative (6)	Negative (9)
			3	n.c.	Positive (25.5)	Positive (31.4)	Negative	Negative (9)	Negative (3)
			4	n.c.	Positive (27.7)	Positive (31.5)	Positive (25.7)	Negative (-1)	Negative (11)
			5	n.c.	Positive (30.6)	Positive (32.4)	Positive (33.2)	Negative (-2)	Negative (16)
			6	n.c.	Positive (31.1)	Positive (31.6)	Negative	Negative (2)	Negative (7)
			7	n.c.	Positive (29.7)	Positive (31.0)	Positive (26.5)	Negative (-1)	Negative (1)
			8	n.c.	Positive (31.3)	Positive (32.7)	Negative	Negative (-2)	Negative (21)
			9	n.c.	Positive (28.9)	Positive (30.7)	Positive (31.5)	Negative (11)	Positive (107)
			10	n.c.	Positive (26.3)	Positive (33.5)	Positive (25.5)	Negative (-2)	Negative (7)
			11	n.c.	Positive (28.5)	Positive (34.5)	Positive (20.5)	Negative (-2)	Negative (9)
			12	n.c.	Positive (29.7)	Positive (29.3)	Positive (31.5)	Negative (0)	Negative (8)
			13	n.c.	Positive (29.3)	Positive (34.4)	Positive (22.6)	Negative (-1)	Negative (1)
			14	Positive (27.2)	Positive (27.3)	Positive (23.7)	Positive (33.5)	Negative (1)	Negative (8)
			15	n.c.	Positive (22.0)	Positive (35.0)	Positive (24.6)	Negative (-2)	Negative (0)
			16	n.c.	Positive (25.6)	Positive (32.3)	Positive (29.8)	Negative (-2)	Negative (1)
			17	n.c.	Positive (28.9)	Positive (31.0)	Positive (27.0)	Negative (1)	Positive (34)
			18	n.c.	Positive (25.5)	Positive (30.1)	Positive (27.9)	Negative (-2)	Positive (43)
			19	n.c.	Positive (26.3)	Positive (26.8)	Positive (32.4)	Negative (1)	Positive (89)
			20	n.c.	Positive (25.9)	Positive (29.8)	Negative	Negative (-1)	Negative (3)
			21	Positive (24.9)	Positive (26.0)	Positive (27.0)	Positive (32.7)	Negative (5)	Negative (6)
	2022/15	16	1*	Positive (26.5)	Positive (29.3)	n.c.	n.c.	n.c.	n.c.
	2022/18	12	3*	Positive (26.7)	Inconclusive (36.1)	Inconclusive (36.6)	Negative	n.c.	n.c.
			4	Positive (26.0)	Positive (32.9)	Positive (34.6)	Negative	n.c.	n.c.
			5	Positive (26.2)	Positive (33.0)	Positive (33.7)	Negative	n.c.	n.c.
			7	Positive (26.2)	Positive (32.2)	Positive (31.6)	Negative	n.c.	n.c.
			8	n.c.	n.c.	Positive (34.4)	Inconclusive (36.4)	n.c.	n.c.
			9	n.c.	n.c.	Negative	Negative	n.c.	n.c.
			11	n.c.	n.c.	Negative	Negative	n.c.	n.c.
			12	Positive (35.0)	Negative	Positive (30.4)	Negative	n.c.	n.c.
			13*	Positive (28.3)	Negative	Positive (27.3)	Negative	n.c.	n.c.
			15*	n.c.	n.c.	Positive (34.7)	Negative	n.c.	n.c.
			17	n.c.	n.c.	Negative	Positive (33.1)	n.c.	n.c.
			18	Positive (33.6)	Negative	Negative	Negative	n.c.	n.c.
			22*	Positive (26.5)	Negative	Positive (31.8)	Negative	n.c.	n.c.
			23	n.c.	n.c.	Negative	Positive (34.2)	n.c.	n.c.
			24	Positive (32.8)	Positive (25.8)	Negative	Positive (30.3)	n.c.	n.c.
			26*	Positive (32.7)	Positive (31.6)	Negative	Positive (31.5)	n.c.	n.c.
			31	Positive (28.7)	Negative	Negative	Negative	n.c.	n.c.
			32	Inconclusive (35.6)	Negative	Negative	Inconclusive (36.2)	n.c.	n.c.
			33	n.c.	n.c.	Negative	Negative	n.c.	n.c.
			34	Inconclusive (35.9)	Negative	Negative	Positive (33.5)	n.c.	n.c.
			35	n.c.	n.c.	Positive (31.5)	Negative	n.c.	n.c.
			36	n.c.	n.c.	Negative	Positive (32.8)	n.c.	n.c.
			39	n.c.	n.c.	Negative	Positive (34.4)	n.c.	n.c.
			41	Positive (30.4)	Positive (32.9)	Negative	Negative	n.c.	n.c.
			42	n.c.	n.c.	Negative	Inconclusive (35.3)	n.c.	n.c.
			46	n.c.	n.c.	Negative	Inconclusive (36.4)	n.c.	n.c.
			47	Positive (32.6)	Negative	Negative	Negative	n.c.	n.c.
			48	Positive (33.7)	Negative	Negative	Inconclusive (36.1)	n.c.	n.c.
			49*	n.c.	n.c.	Negative	Inconclusive (36.1)	n.c.	n.c.
			51	Positive (29.3)	Positive (29.2)	n.c.	n.c.	n.c.	n.c.
			52*	Positive (28.9)	Negative	n.c.	n.c.	n.c.	n.c.
			54	Positive (27.9)	Inconclusive (36.0)	n.c.	n.c.	n.c.	n.c.
			55*	Positive (30.6)	Inconclusive (37.4)	n.c.	n.c.	n.c.	n.c.
			56	Positive (32.5)	Positive (34.4)	n.c.	n.c.	n.c.	n.c.
			59	Positive (34.7)	Negative	n.c.	n.c.	n.c.	n.c.
			61	Positive (34.7)	Negative	n.c.	n.c.	n.c.	n.c.
	2022/19	4	1	Positive (27.4)	Positive (27.3)	Positive (29.8)	Positive (28.3)	n.c.	Negative (10)
			2	n.c.	Positive (23.9)	Positive (24.9)	Positive (29.5)	n.c.	Negative (6)
			3	n.c.	Positive (28.6)	Positive (31.1)	Inconclusive (36.9)	n.c.	Negative (1)
			4	n.c.	Positive (27.1)	Positive (28.5)	Inconclusive (35.6)	n.c.	Negative (7)
			5	n.c.	Positive (31.0)	Negative	Negative	n.c.	Negative (4)
			6	n.c.	Inconclusive (38.5)	Positive (33.4)	Negative	n.c.	Negative (4)
			7	n.c.	Positive (32.4)	Negative	Negative	n.c.	Negative (0)
			8	n.c.	Positive (26.6)	Negative	Negative	n.c.	Negative (1)
			9	n.c.	Positive (22.4)	Positive (31.8)	Positive (34.4)	n.c.	Negative (10)
			10	n.c.	Positive (27.8)	Positive (32.0)	Negative	n.c.	Positive (62)
			11	n.c.	Positive (27.4)	Positive (34.6)	Negative	n.c.	Positive (75)
			12	n.c.	Positive (28.0)	Inconclusive (36.3)	Negative	n.c.	Positive (31)
			13	n.c.	Positive (23.6)	Positive (28.3)	Positive (31.7)	n.c.	Negative (2)
			14	n.c.	Positive (32.5)	Negative	Negative	n.c.	Negative (0)
	2023/06	5	1	Positive (22.7)	Negative	n.c.	n.c.	n.c.	n.c.
			2	Positive (25.7)	Negative	n.c.	n.c.	n.c.	n.c.
	2023/07	6	1	Positive (28.5)	Positive (26.3)	n.c.	n.c.	n.c.	n.c.
			2*	Positive (27.7)	Positive (27.6)	n.c.	n.c.	n.c.	n.c.
			3	Positive (24.4)	Positive (29.5)	n.c.	n.c.	n.c.	n.c.
			4*	Positive (27.6)	Positive (30.2)	n.c.	n.c.	n.c.	n.c.
			5*	Positive (24.7)	Positive (26.6)	n.c.	n.c.	n.c.	n.c.
			6*	Positive (27.7)	Positive (30.2)	n.c.	n.c.	n.c.	n.c.
			7	Positive (26.9)	Positive (28.4)	n.c.	n.c.	n.c.	n.c.
			8*	Positive (28.7)	Positive (28.4)	n.c.	n.c.	n.c.	n.c.
			9*	Positive (29.7)	Positive (26.9)	n.c.	n.c.	n.c.	n.c.
			10*	Positive (25.7)	Positive (30.5)	n.c.	n.c.	n.c.	n.c.
			11*	Positive (25.1)	Positive (29.9)	n.c.	n.c.	n.c.	n.c.
			12*	Positive (26.0)	Positive (29.8)	n.c.	n.c.	n.c.	n.c.
			13	Positive (25.1)	Positive (31.6)	n.c.	n.c.	n.c.	n.c.
			14*	Positive (23.2)	Positive (29.5)	n.c.	n.c.	n.c.	n.c.
			15*	Positive (25.1)	Positive (29.5)	n.c.	n.c.	n.c.	n.c.
			16*	Positive (27.0)	Positive (30.7)	n.c.	n.c.	n.c.	n.c.
			17*	Positive (27.5)	Positive (28.9)	n.c.	n.c.	n.c.	n.c.
			18*	Positive (26.8)	Positive (31.2)	n.c.	n.c.	n.c.	n.c.
			19*	Positive (26.8)	Positive (29.7)	n.c.	n.c.	n.c.	n.c.
			20	Positive (26.5)	Positive (31.6)	n.c.	n.c.	n.c.	n.c.
			21	Positive (24.1)	Positive (28.9)	n.c.	n.c.	n.c.	n.c.
		nc: not collected
		* Sheep with scab lesion

## Sheet: Table S3
		Table S3. Individual rPCR results from 212 sheep in which paired EDTA blood and oral swab samples were collected.
				First sampling		Second sampling
		Outbreak	Sheep	EDTA Blood	Bucal swab	EDTA Blood	Bucal swab
		2022/12	1	Positive (28.8)	Positive (29.9)	Negative	Positive (27.4)
			2	Positive (31.8)	Inconclusive (36.0)	Positive (31.8)	Positive (27.6)
			3	Positive (23.7)	Positive (27.2)	Positive (33.5	Positive (27.3)
			4	Positive (27.0)	Positive (24.9)	Positive (32.7)	Positive (26.0)
		2022/15	5	At least one sample no collected		Negative	Positive (25.5)
			6	At least one sample no collected		Positive (25.7)	Positive (27.7)
			7	At least one sample no collected		Positive (33.2)	Positive (30.6)
			8	At least one sample no collected		Negative	Positive (31.1)
			9	At least one sample no collected		Positive (26.5)	Positive (29.7)
			10	At least one sample no collected		Negative	Positive (31.3)
			11	At least one sample no collected		Positive (31.5)	Positive (28.9)
			12	At least one sample no collected		Positive (25.5)	Positive (26.3)
			13	At least one sample no collected		Positive (20.5)	Positive (28.5)
			14	At least one sample no collected		Positive (31.5)	Positive (29.7)
			15	At least one sample no collected		Positive (22.6)	Positive (29.3)
			16	At least one sample no collected		Positive (24.6)	Positive (22.0)
			17	At least one sample no collected		Positive (29.8)	Positive (25.6)
			18	At least one sample no collected		Positive (27.0)	Positive (28.9)
			19	At least one sample no collected		Positive (27.9)	Positive (25.5)
			20	At least one sample no collected		Positive (32.4)	Positive (26.3)
			21	At least one sample no collected		Negative	Positive (25.9)
			22	At least one sample no collected		Positive (29.5)	Positive (29.3)
			23	At least one sample no collected		Negative	Positive (29.7)
			24	At least one sample no collected		Negative	Positive (34.2)
			25	At least one sample no collected		Negative	Positive (26.8)
			26	At least one sample no collected		Negative	Inconclusive (35.5)
			27	At least one sample no collected		Negative	Positive (31.7)
			28	At least one sample no collected		Negative	Positive (34.5)
			29	At least one sample no collected		Negative	Negative
			30	At least one sample no collected		Negative	Inconclusive (36.4)
			31	At least one sample no collected		Negative	Positive (38.1)
			32	At least one sample no collected		Negative	Positive (34.9)
			33	At least one sample no collected		Negative	Negative
			34	At least one sample no collected		Negative	Inconclusive (36.2)
			35	At least one sample no collected		Negative	Negative
			36	At least one sample no collected		Negative	Negative
			37	At least one sample no collected		Negative	Negative
			38	At least one sample no collected		Inconclusive (37.1)	Inconclusive (36.4)
			39	At least one sample no collected		Negative	Positive (30.3)
			40	At least one sample no collected		Negative	Positive (34.8)
			41	At least one sample no collected		Negative	Inconclusive (35.6)
			42	At least one sample no collected		Negative	Negative
			43	At least one sample no collected		Negative	Negative
			44	At least one sample no collected		Negative	Inconclusive (36.5)
			45	At least one sample no collected		Positive (34.0)	Negative
			46	At least one sample no collected		Negative	Negative
			47	At least one sample no collected		Negative	Negative
			48	At least one sample no collected		Negative	Positive (34.7)
			49	At least one sample no collected		Negative	Inconclusive (35.9)
			50	At least one sample no collected		Negative	Inconclusive (36.8)
			51	At least one sample no collected		Negative	Positive (31.5)
			52	At least one sample no collected		Negative	Positive (33.4)
			53	At least one sample no collected		Positive (31.8)	Positive (27.7)
			54	At least one sample no collected		Inconclusive (35.4)	Positive (21.8)
			55	At least one sample no collected		Positive (23.9)	Positive (29.8)
			56	At least one sample no collected		Positive (32.9)	Positive (29.6)
			57	At least one sample no collected		Positive (30.5)	Positive (25.8)
			58	At least one sample no collected		Positive (32.3)	Positive (23.9)
			59	At least one sample no collected		Positive (30.8)	Positive (18.3)
			60	At least one sample no collected		Positive (32.7)	Positive (22.6)
			61	At least one sample no collected		Positive (33.8)	Positive (29.4)
			62	At least one sample no collected		Negative	Positive (26.0)
			63	At least one sample no collected		Positive (34.1)	Positive (21.3)
			64	At least one sample no collected		Positive (28.8)	Positive (23.5)
			65	At least one sample no collected		Positive (32.5)	Positive (29.6)
			66	At least one sample no collected		Positive (32.8)	Positive (29.3)
			67	At least one sample no collected		Inconclusive (36.0)	Positive (26.8)
			68	At least one sample no collected		Positive (26.7)	Negative
			69	At least one sample no collected		Positive (30.8)	Positive (27.8)
			70	At least one sample no collected		Inconclusive (35.8)	Positive (25.6)
			71	At least one sample no collected		Positive (31.6)	Positive (25.7)
			72	At least one sample no collected		Negative	Positive (27.4)
			73	At least one sample no collected		Positive (30.6)	Positive (34.0)
			74	At least one sample no collected		Positive (29)	Inconclusive (35.3)
			75	At least one sample no collected		Negative	Positive (34.4)
			76	At least one sample no collected		Inconclusive (36.7)	Negative
			77	At least one sample no collected		Negative	Positive (30.8)
			78	At least one sample no collected		Negative	Positive (33.5)
			79	At least one sample no collected		Negative	Positive (16.5)
			80	At least one sample no collected		Negative	Positive (34.0)
			81	At least one sample no collected		Inconclusive (36.4)	Positive (29.4)
		2022/18	82	Positive (22.4)	Positive (19.4)	At least one sample no collected
			83	Inconclusive (37.1)	Positive (27.7)	At least one sample no collected
			84	Positive (34.6)	Positive (26)	Negative	Positive (32.9)
			85	Positive (33.7)	Positive (26.2)	Negative	Positive (33.0)
			86	Positive (31.6)	Positive (26.2)	Negative	Positive (32.2)
			87	At least one sample no collected		Inconclusive (36.4)	Positive (32.0)
			88	At least one sample no collected		Negative	Negative
			89	At least one sample no collected		Negative	Positive (28.7)
			90	Positive (30.4)	Positive (35)	Negative	Negative
			91	Negative	Inconclusive (35.8)	At least one sample no collected
			92	Negative	Positive (33.8)	At least one sample no collected
			93	At least one sample no collected		Positive (33.1)	Inconclusive (39.4)
			94	Negative	Positive (33.6)	Negative	Negative
			95	Negative	Positive (32.6)	At least one sample no collected
			96	Negative	Inconclusive (35.8)	At least one sample no collected
			97	At least one sample no collected		Positive (34.2)	Positive (31.8)
			98	Negative	Positive (32.8)	Positive (30.3)	Positive (25.8)
			99	Positive (30.8)	Negative	At least one sample no collected
			100	Negative	Positive (28.6)	At least one sample no collected
			101	Negative	Positive (28.7)	Negative	Negative
			102	Negative	Positive (35.6)	Inconclusive (36.2)	Negative
			103	At least one sample no collected		Negative	Inconclusive (35.4)
			104	Negative	Positive (35.9)	Positive (33.5)	Negative
			105	At least one sample no collected		Negative	Negative
			106	At least one sample no collected		Positive (32.8)	Negative
			107	Negative	Positive (30.5)	At least one sample no collected
			108	Positive (31.2)	Positive (24.6)	At least one sample no collected
			109	At least one sample no collected		Positive (34.4)	Positive (31.9)
			110	Negative	Positive (33.9)	At least one sample no collected
			111	Negative	Positive (30.4)	Negative	Positive (32.9)
			112	At least one sample no collected		Inconclusive (35.3)	Positive (28.6)
			113	Negative	Positive (33.5)	At least one sample no collected
			114	Inconclusive (35.4)	Positive (32.8)	At least one sample no collected
			115	At least one sample no collected		Inconclusive (36.4)	Negative
			116	Negative	Positive (32.6)	Negative	Negative
			117	Negative	Positive (33.7)	Inconclusive (36.1)	Negative
			118	Negative	Positive (30.3)	At least one sample no collected
			119	At least one sample no collected		Negative	Positive (29.2)
			120	At least one sample no collected		Negative	Inconclusive (36.0)
			121	At least one sample no collected		Negative	Positive (34.4)
			122	At least one sample no collected		Positive (32.4)	Negative
			123	At least one sample no collected		Negative	Negative
			124	At least one sample no collected		Negative	Negative
			125	At least one sample no collected		Negative	Negative
			126	At least one sample no collected		Negative	Negative
			127	At least one sample no collected		Negative	Negative
			128	At least one sample no collected		Negative	Inconclusive (36.2)
			129	At least one sample no collected		Negative	Negative
			130	At least one sample no collected		Negative	Negative
			131	At least one sample no collected		Positive (30.8)	Positive (34.1)
			132	At least one sample no collected		Positive (34.9)	Positive (31.9)
			133	At least one sample no collected		Positive (29.1)	Negative
			134	At least one sample no collected		Positive (35)	Positive (34.0)
			135	At least one sample no collected		Negative	Positive (34.7)
			136	At least one sample no collected		Negative	Negative
			137	At least one sample no collected		Inconclusive (37.7)	Positive (33.1)
			138	At least one sample no collected		Positive (34.6)	Positive (33.5)
			139	At least one sample no collected		Negative	Positive (33.3)
			140	At least one sample no collected		Inconclusive (37.6)	Positive (29.9)
			141	At least one sample no collected		Negative	Negative
			142	At least one sample no collected		Negative	Negative
			143	At least one sample no collected		Negative	Negative
			144	At least one sample no collected		Positive (27.9)	Negative
			145	At least one sample no collected		Positive (31.1)	Negative
			146	At least one sample no collected		Positive (29.3)	Positive (33.7)
		2022/19	147	Positive (29.2)	Positive (21.5)	At least one sample no collected
			148	Positive (25.8)	Positive (23.4)	At least one sample no collected
			149	Positive (28.6)	Positive (25.6)	At least one sample no collected
			150	Positive (29.8)	Positive (27.4)	Positive (28.3)	Positive (27.3)
			151	Negative	Positive (25.9)	At least one sample no collected
			152	Inconclusive (35.2)	Positive (30.3)	At least one sample no collected
			153	Positive (30.8)	Positive (26.3)	At least one sample no collected
			154	At least one sample no collected		Positive (29.5)	Positive (23.9)
			155	At least one sample no collected		Inconclusive (36.9)	Positive (28.6)
			156	At least one sample no collected		Positive (35.6)	Positive (27.1)
			157	At least one sample no collected		Negative	Inconclusive (38.5)
			158	At least one sample no collected		Negative	Positive (26.6)
			159	At least one sample no collected		Positive (34.4)	Positive (22.4)
			160	At least one sample no collected		Negative	Positive (27.4)
			161	At least one sample no collected		Negative	Positive (28.0)
			162	At least one sample no collected		Positive (31.7)	Positive (23.6)
			163	At least one sample no collected		Negative	Positive (32.5)
			164	At least one sample no collected		Negative	Negative
			165	At least one sample no collected		Negative	Negative
			166	At least one sample no collected		Negative	Positive (32.6)
			167	At least one sample no collected		Negative	Inconclusive (35.9)
			168	At least one sample no collected		Negative	Inconclusive (35.9)
			169	At least one sample no collected		Negative	Positive (34.7)
			170	At least one sample no collected		Negative	Positive (33.1)
			171	At least one sample no collected		Negative	Positive (35.0)
			172	At least one sample no collected		Positive (28.4)	Positive (25.4)
			173	At least one sample no collected		Negative	Positive (24.8)
			174	At least one sample no collected		Positive (28.3)	Positive (19.9)
			175	At least one sample no collected		Inconclusive (35.8)	Positive (26.8)
			176	At least one sample no collected		Positive (34.8)	Positive (20.8)
			177	At least one sample no collected		Negative	Positive (27.0)
			178	At least one sample no collected		Positive (30.8)	Positive (23.2)
			179	At least one sample no collected		Positive (29.3)	Positive (21.0)
			180	At least one sample no collected		Positive (32.8)	Positive (22.8)
			181	At least one sample no collected		Inconclusive (35.4)	Positive (22.7)
			182	At least one sample no collected		Negative	Positive (30.3)
			183	At least one sample no collected		Positive (31.3)	Positive (21.7)
			184	At least one sample no collected		Positive (32.5)	Positive (21.5)
			185	At least one sample no collected		Negative	Positive (24.2)
			186	At least one sample no collected		Negative	Positive (25.7)
			187	At least one sample no collected		Inconclusive (35.9)	Positive (29.2)
			188	At least one sample no collected		Negative	Positive (28.1)
			189	At least one sample no collected		Negative	Positive (29.3)
			190	At least one sample no collected		Negative	Positive (32.8)
			191	At least one sample no collected		Negative	Positive (29.9)
			192	At least one sample no collected		Positive (31.9)	Positive (24.4)
			193	At least one sample no collected		Negative	Positive (25.5)
			194	At least one sample no collected		Inconclusive (36.7)	Positive (21.7)
			195	At least one sample no collected		Negative	Positive (25.6)
			196	At least one sample no collected		Positive (29.6)	Positive (21.4)
			197	At least one sample no collected		Negative	Positive (27.0)
			198	At least one sample no collected		Positive (33.6)	Positive (23.0)
			199	At least one sample no collected		Negative	Positive (30.3)
			200	At least one sample no collected		Positive (29.8)	Positive (22.7)
			201	At least one sample no collected		Negative	Positive (29.6)
			202	At least one sample no collected		Negative	Positive (28.2)
			203	At least one sample no collected		Negative	Positive (31.0)
			204	At least one sample no collected		Negative	Positive (32.4)
			205	At least one sample no collected		Negative	Positive (27.8)
			206	At least one sample no collected		Negative	Positive (34.3)
			207	At least one sample no collected		Negative	Positive (31.6)
			208	At least one sample no collected		Negative	Positive (29.9)
			209	At least one sample no collected		Negative	Positive (30.4)
			210	At least one sample no collected		Negative	Positive (30.8)
			211	At least one sample no collected		Negative	Positive (32.7)
			212	At least one sample no collected		Negative	Positive (33.9)

## Sheet: XLSTAT_20240221_014245_1_HID
28.8	29.9
31.8	36
23.7	27.2
27	24.9
45	27.5
31.9	27.6
45	25.6
25.7	27.8
33.3	30.6
45	31.1
26.6	29.7
45	31.3
31.6	28.9
25.6	26.3
20.5	28.5
31.5	29.8
22.7	29.4
33.5	27.3
24.7	22.1
29.8	25.7
27.1	29
27.9	25.6
32.4	26.4
45	26
32.8	26
29.5	29.3
45	29.7
45	34.2
45	26.8
45	35.5
45	31.7
45	34.5
45	45
45	36.4
45	38.1
45	34.9
45	45
45	36.2
45	45
45	45
45	45
37.1	36.4
45	30.3
45	34.8
45	35.6
45	45
45	45
45	36.5
34	45
45	45
45	45
45	34.7
45	35.9
45	36.8
45	31.5
45	33.4
31.8	27.7
35.4	21.8
23.9	29.8
32.9	29.6
30.5	25.8
32.3	23.9
30.8	18.3
32.7	22.6
33.8	29.4
45	26
34.1	21.3
28.8	23.5
32.5	29.6
32.8	29.3
36	26.8
26.7	45
30.8	27.8
35.8	25.6
31.6	25.7
45	27.4
30.6	34
29	35.3
45	34.4
36.7	45
45	30.8
45	33.5
45	16.5
45	34
36.4	29.4
22.4	19.4
37.1	27.7
36.6	26.7
34.6	26
33.7	26.2
31.6	26.2
30.4	35
27.3	28.3
45	35.8
45	33.8
45	33.6
45	32.6
45	35.8
31.8	26.5
45	32.8
45	32.7
30.8	45
45	28.6
45	28.7
45	35.6
45	35.9
45	30.5
31.2	24.6
45	33.9
45	30.4
45	33.5
35.4	32.8
45	32.6
45	33.7
45	30.3
45	36.1
45	32.9
45	33
45	32.2
36.4	32
45	45
45	28.7
45	45
45	45
45	35.1
33.1	39.4
45	45
45	45
34.2	31.8
30.3	25.8
31.5	31.6
45	45
36.2	45
45	35.4
33.5	45
45	45
32.8	45
34.4	31.9
45	32.9
35.3	28.6
36.4	45
45	45
36.1	45
36.6	34.8
45	29.2
45	45
45	36
45	37.4
45	34.4
32.4	45
45	45
45	45
45	45
45	45
45	45
45	36.2
45	45
45	45
35.9	36
30.8	34.1
34.9	31.9
29.1	45
35	34
45	34.7
45	45
37.7	33.1
34.6	33.5
45	33.3
37.6	29.9
45	45
45	45
45	45
27.9	45
31.1	45
29.3	33.7
29.2	21.5
25.8	23.4
28.6	25.6
29.8	27.4
45	25.9
35.2	30.3
30.8	26.3
28.3	27.3
29.5	23.9
36.9	28.6
35.6	27.1
45	38.5
45	26.6
34.4	22.4
45	27.4
45	28
31.7	23.6
45	32.5
45	45
45	45
45	32.6
45	35.9
45	35.9
45	34.7
45	33.1
45	35
28.4	25.4
45	24.8
28.3	19.9
35.8	26.8
34.8	20.8
45	27
30.8	23.2
29.3	21
32.8	22.8
35.4	22.7
45	30.3
31.3	21.7
32.5	21.5
45	24.2
45	25.7
35.9	29.2
45	28.1
45	29.3
45	32.8
45	29.9
31.9	24.4
45	25.5
36.7	21.7
45	25.6
29.6	21.4
45	27
33.6	23
45	30.3
29.8	22.7
45	29.6
45	28.2
45	31
45	32.4
45	27.8
45	34.3
45	31.6
45	29.9
45	30.4
45	30.8
45	32.7
45	33.9

## Sheet: XLSTAT_20240221_012635_1_HID
28.8	29.9
31.8	36
23.7	27.2
27	24.9
31.9	27.6
25.7	27.8
33.3	30.6
26.6	29.7
31.6	28.9
25.6	26.3
20.5	28.5
31.5	29.8
22.7	29.4
33.5	27.3
24.7	22.1
29.8	25.7
27.1	29
27.9	25.6
32.4	26.4
32.8	26
29.5	29.3
37.1	36.4
31.8	27.7
35.4	21.8
23.9	29.8
32.9	29.6
30.5	25.8
32.3	23.9
30.8	18.3
32.7	22.6
33.8	29.4
34.1	21.3
28.8	23.5
32.5	29.6
32.8	29.3
36	26.8
30.8	27.8
35.8	25.6
31.6	25.7
30.6	34
29	35.3
36.4	29.4
22.4	19.4
37.1	27.7
36.6	26.7
34.6	26
33.7	26.2
31.6	26.2
30.4	35
27.3	28.3
31.8	26.5
31.2	24.6
35.4	32.8
36.4	32
33.1	39.4
34.2	31.8
30.3	25.8
31.5	31.6
34.4	31.9
35.3	28.6
36.6	34.8
35.9	36
30.8	34.1
34.9	31.9
35	34
37.7	33.1
34.6	33.5
37.6	29.9
29.3	33.7
29.2	21.5
25.8	23.4
28.6	25.6
29.8	27.4
35.2	30.3
30.8	26.3
28.3	27.3
29.5	23.9
36.9	28.6
35.6	27.1
34.4	22.4
31.7	23.6
28.4	25.4
28.3	19.9
35.8	26.8
34.8	20.8
30.8	23.2
29.3	21
32.8	22.8
35.4	22.7
31.3	21.7
32.5	21.5
35.9	29.2
31.9	24.4
36.7	21.7
29.6	21.4
33.6	23
29.8	22.7
